# Supplementary material for: Association between serum uric acid levels and diabetic peripheral neuropathy in type 2 diabetes: a systematic review and meta-analysis
Source: Front Endocrinol (Lausanne). 2024 Jul 12;15:1416311. doi: 10.3389/fendo.2024.1416311 (PMC11272597; doi:10.3389/fendo.2024.1416311)
Supplement: Supplementary file 3 [file DataSheet_3.zip]

Archive with 2 entries (2 files):
- Supplementary Material 6/Supplementary Material 6-1_Publication Bias_OR.tif
- Supplementary Material 6/Supplementary Material 6-2_Publication Bias_SMD.tif
