# Supplementary material for: Association between serum uric acid levels and diabetic peripheral neuropathy in type 2 diabetes: a systematic review and meta-analysis
Source: Front Endocrinol (Lausanne). 2024 Jul 12;15:1416311. doi: 10.3389/fendo.2024.1416311 (PMC11272597; doi:10.3389/fendo.2024.1416311)
Supplement: Supplementary file 6 [file DataSheet_6.zip]

Archive with 1 entries (1 files):
- Supplementary Material 5-3 Subgroup analysis by samplesize.tif
